# Supplementary material for: Functional social support: A systematic review and standardized comparison of different versions of the DUFSS questionnaire using the EMPRO tool
Source: PLoS One. 2023 Sep 15;18(9):e0291635. doi: 10.1371/journal.pone.0291635 (PMC10503721; doi:10.1371/journal.pone.0291635)
Supplement: S1 Dataset — (XLSX) [file pone.0291635.s002.xlsx]

## Sheet: 14Items
Attribute		Attribute ID	Criteria	ID Criteria	Criteria Result	Attribute Result
Conceptual and measurement model (7)	I. Conceptual and measurement model	9689d6d3-24a9-0175-9907-8a64b4b3db75	The concept to be measured is sufficiently described.	4f98d965-c1c6-7db7-2025-cb28cde2f19c	3.5	35.7143
	I. Conceptual and measurement model	9689d6d3-24a9-0175-9907-8a64b4b3db75	The conceptual and empirical bases for obtaining the items of the instrument and combining them in one or several dimensions are sufficiently described and adequate.	b9b5fbf5-00d2-ad19-24e2-9b58389f67b0	2
	I. Conceptual and measurement model	9689d6d3-24a9-0175-9907-8a64b4b3db75	The dimensionality and distinction of scales are sufficiently described and reasoned.	34e9b594-f0cc-96e9-ed80-da6cb8483c88	3
	I. Conceptual and measurement model	9689d6d3-24a9-0175-9907-8a64b4b3db75	La participación de la población diana en la obtención del contenido del instrumento está suficientemente descrita, con métodos adecuados y resultados satisfactorios.	9cf43c6a-e854-098b-98aa-a6af31a83e8c	1
	I. Conceptual and measurement model	9689d6d3-24a9-0175-9907-8a64b4b3db75	The participation of the target population in obtaining the content of the instrument is sufficiently described, with adequate methods and satisfactory results.	ba94ebbd-48c7-6d43-cec7-6f0d1f3c3774	1
	I. Conceptual and measurement model	9689d6d3-24a9-0175-9907-8a64b4b3db75	The measurement scale is sufficiently described and reasoned.	bc9b0a8c-c263-9126-e225-209994ab0a3d	2
	I. Conceptual and measurement model	9689d6d3-24a9-0175-9907-8a64b4b3db75	The justification and method for calculating the scores (overall and/or by dimensions) from the raw scores are sufficiently described.	0b67f2d1-2bab-1671-7724-46e0fba748cb	2
					2.07143
Reliability (8)	II. Internal consistency	internalConsistency	The methods used to obtain internal consistency data are sufficiently described and adequate.	85ae09b2-0317-30d2-ccdd-5e41dd81b81f	3	41.6667
	II. Internal consistency	internalConsistency	The values of Cronbach's alpha and/or KR-20 coefficients are adequate.	ee2f1d1b-6c7a-308b-1701-b102892b8f19	4
	II. Internal consistency	internalConsistency	La estimación de la fiabilidad según la aproximación Teoría de Respuesta a los Ítems (TRI) está suficientemente descrita y es adecuada.	5cdaac86-38d6-d3eb-bfe2-7a94e26c4003	1
	II. Internal consistency	internalConsistency	The estimation of reliability according to the Item Response Theory (IRT) approach is sufficiently described and adequate.	43208510-c66f-4ea9-e040-0922b472b9ba	1
					2.25
	II. Reproducibility	reproducibility	The methods used to obtain the reproducibility data are sufficiently described and adequate.	04a8baa8-6f9f-cace-3031-9174bb5b5a25	NI	-
	II. Reproducibility	reproducibility	The design of the test-retest comparison and the interval between administrations are sufficiently described, reasoned and adequate.	b81d9a47-bc10-0940-692e-1fcf77f17bfa	NI	-
	II. Reproducibility	reproducibility	The values of the reliability coefficient of the test-retest and/or the agreement between interviewers for all scores are sufficiently described and adequate.	74399cc2-4e3e-0eff-2250-6b9aea154070	1	-
	II. Reproducibility	reproducibility	The estimation of the agreement according to TRI approximation is sufficiently described and is adequate.	3808649d-cabb-a86f-554f-0944c878b771	NI	-
Validity (6)	III. Validity	50bbac5e-cf94-f7d3-792f-1cded27d2e14	The available evidence on content validity for the use for which the instrument has been designed is sufficient.	f3e0ff0d-9e50-062a-6e6f-e338c287e460	1	26.6667
	III. Validity	50bbac5e-cf94-f7d3-792f-1cded27d2e14	The methods used to assess construct and criterion validity are sufficiently described and adequate.	72f515fa-9263-44d9-aa6b-3cd76c69ef11	2
	III. Validity	50bbac5e-cf94-f7d3-792f-1cded27d2e14	The composition of the sample used to examine construct and criterion validity is sufficiently described and adequate.	cf3b9b23-0530-97ba-e7fd-fea06f51d17d	3
	III. Validity	50bbac5e-cf94-f7d3-792f-1cded27d2e14	The previous hypotheses regarding construct validity are sufficiently described and the results are consistent with them.	2952471a-9166-a776-0c7c-9109ee4c0f0f	2
	III. Validity	50bbac5e-cf94-f7d3-792f-1cded27d2e14	The choice of reference measures or gold standard for criterion validity is sufficiently described and reasoned.	afcb93d9-6bc9-852e-8cfb-3f5c9b45c147	NA
	III. Validity	50bbac5e-cf94-f7d3-792f-1cded27d2e14	The evaluation of the validity of the instrument in each population of interest is sufficiently described.	d242d629-679e-003b-9295-e13c3cc8ccc6	1
					1.8
Responsiveness (3)	IV. Sensitivity to change	ef62f898-10a3-a1d6-4e91-775c05227f8a	The methods used to assess sensitivity to change are sufficiently described and adequate.	c084a50d-e1d4-04be-c968-ef057a62cdb1	NI	-
	IV. Sensitivity to change	ef62f898-10a3-a1d6-4e91-775c05227f8a	The estimation of the magnitude of the change is sufficiently described and the results are adequate.	9b2e7bb1-0a45-a61d-b480-059d1fff3915	NI	-
	IV. Sensitivity to change	ef62f898-10a3-a1d6-4e91-775c05227f8a	The magnitude of change in the group expected to change has been compared to that of a stable group in longitudinal studies.	23e08e6b-0374-152a-bf34-0184b697515e	NI	-
Interpretability (3)	V. Interpretability	6e27dcd3-b4d2-a837-4b77-e46440eaa5bb	The selection and evaluation of the criteria for the interpretation of the scores are sufficiently described and reasoned.	7477d2ac-36c1-a3a8-226d-79bffd18a6b1	2	33.3333
	V. Interpretability	6e27dcd3-b4d2-a837-4b77-e46440eaa5bb	Strategies to facilitate interpretation are sufficiently described and appropriate.	0bf95ebb-d52b-e326-9dd6-4e1ccbb8eaaa	1
	V. Interpretability	6e27dcd3-b4d2-a837-4b77-e46440eaa5bb	The way in which the results of the instrument should be presented is sufficiently described.	537e4b01-3703-275f-ff6b-641d368c89c6	3
					2
Overall score						27.4762
Burden (7)	VI. Burden for the interviewee	respondent	The skills and time required to complete the instrument are sufficiently described and acceptable.	e9a26869-d4f8-9014-a9cb-ffc28446151e	1.5	33.3333
	VI. Burden for the interviewee	respondent	The assessment of the acceptability and ability of the instrument not to create undue emotional or physical stress are sufficiently described and acceptable.	87cf717c-080c-13a2-5cd3-376e5c6eeaa6	1.5
	VI. Burden for the interviewee	respondent	The circumstances in which the instrument is not appropriate for an interviewee are indicated.	35acff3a-d074-1e4a-cd7c-48b8f45fcafa	3
					2
	VI. Questionnaire administration and scoring burden	administrative	The resources required for the administration of the instrument are detailed.	9e198017-bc26-ad73-4a48-ddc65e8d93a4	1	33.3333
	VI. Questionnaire administration and scoring burden	administrative	The time needed by a trained interviewer to administer the instrument is specified and acceptable.	7c120f4e-f946-17b8-6677-fa3ebad5aa78	NA
	VI. Questionnaire administration and scoring burden	administrative	The training and experience required for the administration of the instrument are sufficiently described and acceptable.	d4bb1206-3468-7679-3c34-4e6e56a7235e	NA
	VI. Questionnaire administration and scoring burden	administrative	The method for calculating the scores is sufficiently described and the associated load level is acceptable.	bf1eb4b0-ae9c-05ec-b79c-56d9c23433aa	3
					2
Alternative modes of administration (2)	VII. Alternative modes of administration	9c78fb54-0886-9df7-f7e4-850b357b76db	The metric and usage characteristics of each alternative form of management are sufficiently described and adequate.	5858693a-ea6f-d0db-7b46-02e6f185f885	NA	-
	VII. Alternative modes of administration	9c78fb54-0886-9df7-f7e4-850b357b76db	The comparability of alternative forms of administration with the original is sufficiently described and the results are adequate.	228f933a-70cc-a7f8-96d7-efc4f71d1823	NA	-

## Sheet: 11Items
Attribute		Attribute ID	Criteria	ID Criteria	Criteria Result	Attribute Result
Conceptual and measurement model (7)	I. Conceptual and measurement model	9689d6d3-24a9-0175-9907-8a64b4b3db75	The concept to be measured is sufficiently described.	4f98d965-c1c6-7db7-2025-cb28cde2f19c	3.5	54.7619
	I. Conceptual and measurement model	9689d6d3-24a9-0175-9907-8a64b4b3db75	The conceptual and empirical bases for obtaining the items of the instrument and combining them in one or several dimensions are sufficiently described and adequate.	b9b5fbf5-00d2-ad19-24e2-9b58389f67b0	3
	I. Conceptual and measurement model	9689d6d3-24a9-0175-9907-8a64b4b3db75	The dimensionality and distinction of scales are sufficiently described and reasoned.	34e9b594-f0cc-96e9-ed80-da6cb8483c88	3
	I. Conceptual and measurement model	9689d6d3-24a9-0175-9907-8a64b4b3db75	La participación de la población diana en la obtención del contenido del instrumento está suficientemente descrita, con métodos adecuados y resultados satisfactorios.	9cf43c6a-e854-098b-98aa-a6af31a83e8c	2
	I. Conceptual and measurement model	9689d6d3-24a9-0175-9907-8a64b4b3db75	The participation of the target population in obtaining the content of the instrument is sufficiently described, with adequate methods and satisfactory results.	ba94ebbd-48c7-6d43-cec7-6f0d1f3c3774	3
	I. Conceptual and measurement model	9689d6d3-24a9-0175-9907-8a64b4b3db75	The measurement scale is sufficiently described and reasoned.	bc9b0a8c-c263-9126-e225-209994ab0a3d	2
	I. Conceptual and measurement model	9689d6d3-24a9-0175-9907-8a64b4b3db75	The justification and method for calculating the scores (overall and/or by dimensions) from the raw scores are sufficiently described.	0b67f2d1-2bab-1671-7724-46e0fba748cb	2
					2.64286
Reliability (8)	II. Internal consistency	internalConsistency	The methods used to obtain internal consistency data are sufficiently described and adequate.	85ae09b2-0317-30d2-ccdd-5e41dd81b81f	3.5	70.8333
	II. Internal consistency	internalConsistency	The values of Cronbach's alpha and/or KR-20 coefficients are adequate.	ee2f1d1b-6c7a-308b-1701-b102892b8f19	3
	II. Internal consistency	internalConsistency	La estimación de la fiabilidad según la aproximación Teoría de Respuesta a los Ítems (TRI) está suficientemente descrita y es adecuada.	5cdaac86-38d6-d3eb-bfe2-7a94e26c4003	3
	II. Internal consistency	internalConsistency	The estimation of reliability according to the Item Response Theory (IRT) approach is sufficiently described and adequate.	43208510-c66f-4ea9-e040-0922b472b9ba	3
					3.125
	II. Reproducibility	reproducibility	The methods used to obtain the reproducibility data are sufficiently described and adequate.	04a8baa8-6f9f-cace-3031-9174bb5b5a25	3.5	45.8333
	II. Reproducibility	reproducibility	The design of the test-retest comparison and the interval between administrations are sufficiently described, reasoned and adequate.	b81d9a47-bc10-0940-692e-1fcf77f17bfa	2
	II. Reproducibility	reproducibility	The values of the reliability coefficient of the test-retest and/or the agreement between interviewers for all scores are sufficiently described and adequate.	74399cc2-4e3e-0eff-2250-6b9aea154070	3
	II. Reproducibility	reproducibility	The estimation of the agreement according to TRI approximation is sufficiently described and is adequate.	3808649d-cabb-a86f-554f-0944c878b771	1
					2.375
Validity (6)	III. Validity	50bbac5e-cf94-f7d3-792f-1cded27d2e14	The available evidence on content validity for the use for which the instrument has been designed is sufficient.	f3e0ff0d-9e50-062a-6e6f-e338c287e460	2	66.6667
	III. Validity	50bbac5e-cf94-f7d3-792f-1cded27d2e14	The methods used to assess construct and criterion validity are sufficiently described and adequate.	72f515fa-9263-44d9-aa6b-3cd76c69ef11	3.5
	III. Validity	50bbac5e-cf94-f7d3-792f-1cded27d2e14	The composition of the sample used to examine construct and criterion validity is sufficiently described and adequate.	cf3b9b23-0530-97ba-e7fd-fea06f51d17d	3.5
	III. Validity	50bbac5e-cf94-f7d3-792f-1cded27d2e14	The previous hypotheses regarding construct validity are sufficiently described and the results are consistent with them.	2952471a-9166-a776-0c7c-9109ee4c0f0f	3
	III. Validity	50bbac5e-cf94-f7d3-792f-1cded27d2e14	The choice of reference measures or gold standard for criterion validity is sufficiently described and reasoned.	afcb93d9-6bc9-852e-8cfb-3f5c9b45c147	NA
	III. Validity	50bbac5e-cf94-f7d3-792f-1cded27d2e14	The evaluation of the validity of the instrument in each population of interest is sufficiently described.	d242d629-679e-003b-9295-e13c3cc8ccc6	3
					3
Responsiveness (3)	IV. Sensitivity to change	ef62f898-10a3-a1d6-4e91-775c05227f8a	The methods used to assess sensitivity to change are sufficiently described and adequate.	c084a50d-e1d4-04be-c968-ef057a62cdb1	3	33.3333
	IV. Sensitivity to change	ef62f898-10a3-a1d6-4e91-775c05227f8a	The estimation of the magnitude of the change is sufficiently described and the results are adequate.	9b2e7bb1-0a45-a61d-b480-059d1fff3915	2
	IV. Sensitivity to change	ef62f898-10a3-a1d6-4e91-775c05227f8a	The magnitude of change in the group expected to change has been compared to that of a stable group in longitudinal studies.	23e08e6b-0374-152a-bf34-0184b697515e	1
					2
Interpretability (3)	V. Interpretability	6e27dcd3-b4d2-a837-4b77-e46440eaa5bb	The selection and evaluation of the criteria for the interpretation of the scores are sufficiently described and reasoned.	7477d2ac-36c1-a3a8-226d-79bffd18a6b1	3	44.4444
	V. Interpretability	6e27dcd3-b4d2-a837-4b77-e46440eaa5bb	Strategies to facilitate interpretation are sufficiently described and appropriate.	0bf95ebb-d52b-e326-9dd6-4e1ccbb8eaaa	2
	V. Interpretability	6e27dcd3-b4d2-a837-4b77-e46440eaa5bb	The way in which the results of the instrument should be presented is sufficiently described.	537e4b01-3703-275f-ff6b-641d368c89c6	2
					2.33333
Overall score						54.0079
Burden (7)	VI. Burden for the interviewee	respondent	The skills and time required to complete the instrument are sufficiently described and acceptable.	e9a26869-d4f8-9014-a9cb-ffc28446151e	3.5	66.6667
	VI. Burden for the interviewee	respondent	The assessment of the acceptability and ability of the instrument not to create undue emotional or physical stress are sufficiently described and acceptable.	87cf717c-080c-13a2-5cd3-376e5c6eeaa6	2.5
	VI. Burden for the interviewee	respondent	The circumstances in which the instrument is not appropriate for an interviewee are indicated.	35acff3a-d074-1e4a-cd7c-48b8f45fcafa	3
					3
	VI. Questionnaire administration and scoring burden	administrative	The resources required for the administration of the instrument are detailed.	9e198017-bc26-ad73-4a48-ddc65e8d93a4	3	50
	VI. Questionnaire administration and scoring burden	administrative	The time needed by a trained interviewer to administer the instrument is specified and acceptable.	7c120f4e-f946-17b8-6677-fa3ebad5aa78	NA
	VI. Questionnaire administration and scoring burden	administrative	The training and experience required for the administration of the instrument are sufficiently described and acceptable.	d4bb1206-3468-7679-3c34-4e6e56a7235e	NA
	VI. Questionnaire administration and scoring burden	administrative	The method for calculating the scores is sufficiently described and the associated load level is acceptable.	bf1eb4b0-ae9c-05ec-b79c-56d9c23433aa	2
					2.5
Alternative modes of administration (2)	VII. Alternative modes of administration	9c78fb54-0886-9df7-f7e4-850b357b76db	The metric and usage characteristics of each alternative form of management are sufficiently described and adequate.	5858693a-ea6f-d0db-7b46-02e6f185f885	NA	-
	VII. Alternative modes of administration	9c78fb54-0886-9df7-f7e4-850b357b76db	The comparability of alternative forms of administration with the original is sufficiently described and the results are adequate.	228f933a-70cc-a7f8-96d7-efc4f71d1823	NA	-

## Sheet: 8Items
Attribute		Attribute ID	Criteria	ID Criteria	Criteria Result	Attribute Result
Conceptual and measurement model (7)	I. Conceptual and measurement model	9689d6d3-24a9-0175-9907-8a64b4b3db75	The concept to be measured is sufficiently described.	4f98d965-c1c6-7db7-2025-cb28cde2f19c	3.5	35.7143
	I. Conceptual and measurement model	9689d6d3-24a9-0175-9907-8a64b4b3db75	The conceptual and empirical bases for obtaining the items of the instrument and combining them in one or several dimensions are sufficiently described and adequate.	b9b5fbf5-00d2-ad19-24e2-9b58389f67b0	2
	I. Conceptual and measurement model	9689d6d3-24a9-0175-9907-8a64b4b3db75	The dimensionality and distinction of scales are sufficiently described and reasoned.	34e9b594-f0cc-96e9-ed80-da6cb8483c88	2.5
	I. Conceptual and measurement model	9689d6d3-24a9-0175-9907-8a64b4b3db75	La participación de la población diana en la obtención del contenido del instrumento está suficientemente descrita, con métodos adecuados y resultados satisfactorios.	9cf43c6a-e854-098b-98aa-a6af31a83e8c	1
	I. Conceptual and measurement model	9689d6d3-24a9-0175-9907-8a64b4b3db75	The participation of the target population in obtaining the content of the instrument is sufficiently described, with adequate methods and satisfactory results.	ba94ebbd-48c7-6d43-cec7-6f0d1f3c3774	1.5
	I. Conceptual and measurement model	9689d6d3-24a9-0175-9907-8a64b4b3db75	The measurement scale is sufficiently described and reasoned.	bc9b0a8c-c263-9126-e225-209994ab0a3d	2
	I. Conceptual and measurement model	9689d6d3-24a9-0175-9907-8a64b4b3db75	The justification and method for calculating the scores (overall and/or by dimensions) from the raw scores are sufficiently described.	0b67f2d1-2bab-1671-7724-46e0fba748cb	2
					2.07143
Reliability (8)	II. Internal consistency	internalConsistency	The methods used to obtain internal consistency data are sufficiently described and adequate.	85ae09b2-0317-30d2-ccdd-5e41dd81b81f	2.5	44.4444
	II. Internal consistency	internalConsistency	The values of Cronbach's alpha and/or KR-20 coefficients are adequate.	ee2f1d1b-6c7a-308b-1701-b102892b8f19	3.5
	II. Internal consistency	internalConsistency	La estimación de la fiabilidad según la aproximación Teoría de Respuesta a los Ítems (TRI) está suficientemente descrita y es adecuada.	5cdaac86-38d6-d3eb-bfe2-7a94e26c4003	1
	II. Internal consistency	internalConsistency	The estimation of reliability according to the Item Response Theory (IRT) approach is sufficiently described and adequate.	43208510-c66f-4ea9-e040-0922b472b9ba	NA
					2.33333
	II. Reproducibility	reproducibility	The methods used to obtain the reproducibility data are sufficiently described and adequate.	04a8baa8-6f9f-cace-3031-9174bb5b5a25	NI	-
	II. Reproducibility	reproducibility	The design of the test-retest comparison and the interval between administrations are sufficiently described, reasoned and adequate.	b81d9a47-bc10-0940-692e-1fcf77f17bfa	NI	-
	II. Reproducibility	reproducibility	The values of the reliability coefficient of the test-retest and/or the agreement between interviewers for all scores are sufficiently described and adequate.	74399cc2-4e3e-0eff-2250-6b9aea154070	NI	-
	II. Reproducibility	reproducibility	The estimation of the agreement according to TRI approximation is sufficiently described and is adequate.	3808649d-cabb-a86f-554f-0944c878b771	NI	-
Validity (6)	III. Validity	50bbac5e-cf94-f7d3-792f-1cded27d2e14	The available evidence on content validity for the use for which the instrument has been designed is sufficient.	f3e0ff0d-9e50-062a-6e6f-e338c287e460	1.5	62.5
	III. Validity	50bbac5e-cf94-f7d3-792f-1cded27d2e14	The methods used to assess construct and criterion validity are sufficiently described and adequate.	72f515fa-9263-44d9-aa6b-3cd76c69ef11	2.5
	III. Validity	50bbac5e-cf94-f7d3-792f-1cded27d2e14	The composition of the sample used to examine construct and criterion validity is sufficiently described and adequate.	cf3b9b23-0530-97ba-e7fd-fea06f51d17d	4
	III. Validity	50bbac5e-cf94-f7d3-792f-1cded27d2e14	The previous hypotheses regarding construct validity are sufficiently described and the results are consistent with them.	2952471a-9166-a776-0c7c-9109ee4c0f0f	3.5
	III. Validity	50bbac5e-cf94-f7d3-792f-1cded27d2e14	The choice of reference measures or gold standard for criterion validity is sufficiently described and reasoned.	afcb93d9-6bc9-852e-8cfb-3f5c9b45c147	NA
	III. Validity	50bbac5e-cf94-f7d3-792f-1cded27d2e14	The evaluation of the validity of the instrument in each population of interest is sufficiently described.	d242d629-679e-003b-9295-e13c3cc8ccc6	NA
					2.875
Responsiveness (3)	IV. Sensitivity to change	ef62f898-10a3-a1d6-4e91-775c05227f8a	The methods used to assess sensitivity to change are sufficiently described and adequate.	c084a50d-e1d4-04be-c968-ef057a62cdb1	NI	-
	IV. Sensitivity to change	ef62f898-10a3-a1d6-4e91-775c05227f8a	The estimation of the magnitude of the change is sufficiently described and the results are adequate.	9b2e7bb1-0a45-a61d-b480-059d1fff3915	NI	-
	IV. Sensitivity to change	ef62f898-10a3-a1d6-4e91-775c05227f8a	The magnitude of change in the group expected to change has been compared to that of a stable group in longitudinal studies.	23e08e6b-0374-152a-bf34-0184b697515e	NI	-
Interpretability (3)	V. Interpretability	6e27dcd3-b4d2-a837-4b77-e46440eaa5bb	The selection and evaluation of the criteria for the interpretation of the scores are sufficiently described and reasoned.	7477d2ac-36c1-a3a8-226d-79bffd18a6b1	2.5	38.8889
	V. Interpretability	6e27dcd3-b4d2-a837-4b77-e46440eaa5bb	Strategies to facilitate interpretation are sufficiently described and appropriate.	0bf95ebb-d52b-e326-9dd6-4e1ccbb8eaaa	1
	V. Interpretability	6e27dcd3-b4d2-a837-4b77-e46440eaa5bb	The way in which the results of the instrument should be presented is sufficiently described.	537e4b01-3703-275f-ff6b-641d368c89c6	3
					2.16667
Overall score						36.3095
Burden (7)	VI. Burden for the interviewee	respondent	The skills and time required to complete the instrument are sufficiently described and acceptable.	e9a26869-d4f8-9014-a9cb-ffc28446151e	2	38.8889
	VI. Burden for the interviewee	respondent	The assessment of the acceptability and ability of the instrument not to create undue emotional or physical stress are sufficiently described and acceptable.	87cf717c-080c-13a2-5cd3-376e5c6eeaa6	2
	VI. Burden for the interviewee	respondent	The circumstances in which the instrument is not appropriate for an interviewee are indicated.	35acff3a-d074-1e4a-cd7c-48b8f45fcafa	2.5
					2.16667
	VI. Questionnaire administration and scoring burden	administrative	The resources required for the administration of the instrument are detailed.	9e198017-bc26-ad73-4a48-ddc65e8d93a4	2.5	66.6667
	VI. Questionnaire administration and scoring burden	administrative	The time needed by a trained interviewer to administer the instrument is specified and acceptable.	7c120f4e-f946-17b8-6677-fa3ebad5aa78	NA
	VI. Questionnaire administration and scoring burden	administrative	The training and experience required for the administration of the instrument are sufficiently described and acceptable.	d4bb1206-3468-7679-3c34-4e6e56a7235e	NA
	VI. Questionnaire administration and scoring burden	administrative	The method for calculating the scores is sufficiently described and the associated load level is acceptable.	bf1eb4b0-ae9c-05ec-b79c-56d9c23433aa	3.5
					3
Alternative modes of administration (2)	VII. Alternative modes of administration	9c78fb54-0886-9df7-f7e4-850b357b76db	The metric and usage characteristics of each alternative form of management are sufficiently described and adequate.	5858693a-ea6f-d0db-7b46-02e6f185f885	NA	-
	VII. Alternative modes of administration	9c78fb54-0886-9df7-f7e4-850b357b76db	The comparability of alternative forms of administration with the original is sufficiently described and the results are adequate.	228f933a-70cc-a7f8-96d7-efc4f71d1823	NA	-

## Sheet: 5Items
Attribute		Attribute ID	Criteria	ID Criteria	Criteria Result	Attribute Result
Conceptual and measurement model (7)	I. Conceptual and measurement model	9689d6d3-24a9-0175-9907-8a64b4b3db75	The concept to be measured is sufficiently described.	4f98d965-c1c6-7db7-2025-cb28cde2f19c	3.5	35.7143
	I. Conceptual and measurement model	9689d6d3-24a9-0175-9907-8a64b4b3db75	The conceptual and empirical bases for obtaining the items of the instrument and combining them in one or several dimensions are sufficiently described and adequate.	b9b5fbf5-00d2-ad19-24e2-9b58389f67b0	2
	I. Conceptual and measurement model	9689d6d3-24a9-0175-9907-8a64b4b3db75	The dimensionality and distinction of scales are sufficiently described and reasoned.	34e9b594-f0cc-96e9-ed80-da6cb8483c88	3
	I. Conceptual and measurement model	9689d6d3-24a9-0175-9907-8a64b4b3db75	La participación de la población diana en la obtención del contenido del instrumento está suficientemente descrita, con métodos adecuados y resultados satisfactorios.	9cf43c6a-e854-098b-98aa-a6af31a83e8c	1
	I. Conceptual and measurement model	9689d6d3-24a9-0175-9907-8a64b4b3db75	The participation of the target population in obtaining the content of the instrument is sufficiently described, with adequate methods and satisfactory results.	ba94ebbd-48c7-6d43-cec7-6f0d1f3c3774	1
	I. Conceptual and measurement model	9689d6d3-24a9-0175-9907-8a64b4b3db75	The measurement scale is sufficiently described and reasoned.	bc9b0a8c-c263-9126-e225-209994ab0a3d	2
	I. Conceptual and measurement model	9689d6d3-24a9-0175-9907-8a64b4b3db75	The justification and method for calculating the scores (overall and/or by dimensions) from the raw scores are sufficiently described.	0b67f2d1-2bab-1671-7724-46e0fba748cb	2
					2.07143
Reliability (8)	II. Internal consistency	internalConsistency	The methods used to obtain internal consistency data are sufficiently described and adequate.	85ae09b2-0317-30d2-ccdd-5e41dd81b81f	2	25
	II. Internal consistency	internalConsistency	The values of Cronbach's alpha and/or KR-20 coefficients are adequate.	ee2f1d1b-6c7a-308b-1701-b102892b8f19	3
	II. Internal consistency	internalConsistency	La estimación de la fiabilidad según la aproximación Teoría de Respuesta a los Ítems (TRI) está suficientemente descrita y es adecuada.	5cdaac86-38d6-d3eb-bfe2-7a94e26c4003	1
	II. Internal consistency	internalConsistency	The estimation of reliability according to the Item Response Theory (IRT) approach is sufficiently described and adequate.	43208510-c66f-4ea9-e040-0922b472b9ba	1
					1.75
	II. Reproducibility	reproducibility	The methods used to obtain the reproducibility data are sufficiently described and adequate.	04a8baa8-6f9f-cace-3031-9174bb5b5a25	NI	-
	II. Reproducibility	reproducibility	The design of the test-retest comparison and the interval between administrations are sufficiently described, reasoned and adequate.	b81d9a47-bc10-0940-692e-1fcf77f17bfa	NI	-
	II. Reproducibility	reproducibility	The values of the reliability coefficient of the test-retest and/or the agreement between interviewers for all scores are sufficiently described and adequate.	74399cc2-4e3e-0eff-2250-6b9aea154070	NI	-
	II. Reproducibility	reproducibility	The estimation of the agreement according to TRI approximation is sufficiently described and is adequate.	3808649d-cabb-a86f-554f-0944c878b771	NI	-
Validity (6)	III. Validity	50bbac5e-cf94-f7d3-792f-1cded27d2e14	The available evidence on content validity for the use for which the instrument has been designed is sufficient.	f3e0ff0d-9e50-062a-6e6f-e338c287e460	1	25
	III. Validity	50bbac5e-cf94-f7d3-792f-1cded27d2e14	The methods used to assess construct and criterion validity are sufficiently described and adequate.	72f515fa-9263-44d9-aa6b-3cd76c69ef11	2
	III. Validity	50bbac5e-cf94-f7d3-792f-1cded27d2e14	The composition of the sample used to examine construct and criterion validity is sufficiently described and adequate.	cf3b9b23-0530-97ba-e7fd-fea06f51d17d	3.5
	III. Validity	50bbac5e-cf94-f7d3-792f-1cded27d2e14	The previous hypotheses regarding construct validity are sufficiently described and the results are consistent with them.	2952471a-9166-a776-0c7c-9109ee4c0f0f	1
	III. Validity	50bbac5e-cf94-f7d3-792f-1cded27d2e14	The choice of reference measures or gold standard for criterion validity is sufficiently described and reasoned.	afcb93d9-6bc9-852e-8cfb-3f5c9b45c147	2
	III. Validity	50bbac5e-cf94-f7d3-792f-1cded27d2e14	The evaluation of the validity of the instrument in each population of interest is sufficiently described.	d242d629-679e-003b-9295-e13c3cc8ccc6	1
					1.75
Responsiveness (3)	IV. Sensitivity to change	ef62f898-10a3-a1d6-4e91-775c05227f8a	The methods used to assess sensitivity to change are sufficiently described and adequate.	c084a50d-e1d4-04be-c968-ef057a62cdb1	NI	-
	IV. Sensitivity to change	ef62f898-10a3-a1d6-4e91-775c05227f8a	The estimation of the magnitude of the change is sufficiently described and the results are adequate.	9b2e7bb1-0a45-a61d-b480-059d1fff3915	NI	-
	IV. Sensitivity to change	ef62f898-10a3-a1d6-4e91-775c05227f8a	The magnitude of change in the group expected to change has been compared to that of a stable group in longitudinal studies.	23e08e6b-0374-152a-bf34-0184b697515e	NI	-
Interpretability (3)	V. Interpretability	6e27dcd3-b4d2-a837-4b77-e46440eaa5bb	The selection and evaluation of the criteria for the interpretation of the scores are sufficiently described and reasoned.	7477d2ac-36c1-a3a8-226d-79bffd18a6b1	2	33.3333
	V. Interpretability	6e27dcd3-b4d2-a837-4b77-e46440eaa5bb	Strategies to facilitate interpretation are sufficiently described and appropriate.	0bf95ebb-d52b-e326-9dd6-4e1ccbb8eaaa	1
	V. Interpretability	6e27dcd3-b4d2-a837-4b77-e46440eaa5bb	The way in which the results of the instrument should be presented is sufficiently described.	537e4b01-3703-275f-ff6b-641d368c89c6	3
					2
Overall score						23.8095
Burden (7)	VI. Burden for the interviewee	respondent	The skills and time required to complete the instrument are sufficiently described and acceptable.	e9a26869-d4f8-9014-a9cb-ffc28446151e	1.5	33.3333
	VI. Burden for the interviewee	respondent	The assessment of the acceptability and ability of the instrument not to create undue emotional or physical stress are sufficiently described and acceptable.	87cf717c-080c-13a2-5cd3-376e5c6eeaa6	1.5
	VI. Burden for the interviewee	respondent	The circumstances in which the instrument is not appropriate for an interviewee are indicated.	35acff3a-d074-1e4a-cd7c-48b8f45fcafa	3
					2
	VI. Questionnaire administration and scoring burden	administrative	The resources required for the administration of the instrument are detailed.	9e198017-bc26-ad73-4a48-ddc65e8d93a4	3	66.6667
	VI. Questionnaire administration and scoring burden	administrative	The time needed by a trained interviewer to administer the instrument is specified and acceptable.	7c120f4e-f946-17b8-6677-fa3ebad5aa78	NA
	VI. Questionnaire administration and scoring burden	administrative	The training and experience required for the administration of the instrument are sufficiently described and acceptable.	d4bb1206-3468-7679-3c34-4e6e56a7235e	NA
	VI. Questionnaire administration and scoring burden	administrative	The method for calculating the scores is sufficiently described and the associated load level is acceptable.	bf1eb4b0-ae9c-05ec-b79c-56d9c23433aa	3
					3
Alternative modes of administration (2)	VII. Alternative modes of administration	9c78fb54-0886-9df7-f7e4-850b357b76db	The metric and usage characteristics of each alternative form of management are sufficiently described and adequate.	5858693a-ea6f-d0db-7b46-02e6f185f885	NA	-
	VII. Alternative modes of administration	9c78fb54-0886-9df7-f7e4-850b357b76db	The comparability of alternative forms of administration with the original is sufficiently described and the results are adequate.	228f933a-70cc-a7f8-96d7-efc4f71d1823	NA	-
